# Supplementary material for: Ca2+ Dependent Formation/Collapse of Cylindrical Ca2+-ATPase Crystals in Scallop Sarcoplasmic Reticulum (SR) Vesicles: A Possible Dynamic Role of SR in Regulation of Muscle Contraction
Source: Int J Mol Sci. 2023 Apr 11;24(8):7080. doi: 10.3390/ijms24087080 (PMC10139091; doi:10.3390/ijms24087080)
Supplement: Supplementary file 1 [file ijms-24-07080-s001.zip]

Archive with 2 entries (2 files):
- scal-2_suppl_tables.zip
- __MACOSX.zip
